# Supplementary material for: The Possible Role of NLRP3 Inflammasome in Depression and Myocardial Infarction Comorbidity
Source: J Pers Med. 2023 Aug 25;13(9):1295. doi: 10.3390/jpm13091295 (PMC10533058; doi:10.3390/jpm13091295)
Supplement: Supplementary file 1 [file jpm-13-01295-s001.zip]

Archive with 1 entries (1 files):
- jpm-2536360-supplementary.pdf
